# Supplementary material for: Identification and Functional Verification of CITED2 Gene Promoter Region in Patients with Patent Ductus Arteriosus
Source: Int J Mol Sci. 2023 Nov 11;24(22):16204. doi: 10.3390/ijms242216204 (PMC10671043; doi:10.3390/ijms242216204)
Supplement: Supplementary file 1 [file ijms-24-16204-s001.zip]

Archive with 1 entries (1 files):
- ijms-2512815-supplementary.pdf
